# Supplementary material for: Cushing’s Disease Manifestation in USP8-Mutated Corticotropinoma May Be Mediated by Interactions Between WNT Signaling and SST Trafficking
Source: Int J Mol Sci. 2024 Nov 29;25(23):12886. doi: 10.3390/ijms252312886 (PMC11641039; doi:10.3390/ijms252312886)
Supplement: Supplementary file 1 [file ijms-25-12886-s001.zip › Supplementary Tables.xlsx]

## Sheet: Table S1
Table S1. Clinical data and USP8 status in patients enrolled into the study.
Table S2. Spectrum of somatic USP8 mutations found in our cohort
Table S3. Clinical data and comparison of patients with mutant-USP8 and WT-USP8 corticotropinomas with < 10 mm in maximal diameter
Table S4.DEGs between mutant-USP8 and WT-USP8
№	ID	USP8 mutation status ****	RNA Seq, yes/no	Sex Female Male	Age, years	The largest adenoma’s diameter, mm	Volume, ml	ACTH, pg/ml	Morning serum cortisol, nmol/l	24-h urine cortisol excretion, nmol/l	Ki 67, %	SST2	SST5	Remission of hypercortisolism after TSS, yes/no	Follow-up period, years	Remission of hypercortisolism, follow up, yes/no	Adenoma growth, follow up, yes/no
1	P1	S718P	No	F	66	15	1.41	38.57	696.1	137.88	0.3	>80%	>80%	Yes	3	Yes	No
2	P31	S718P	No	F	30	18	1.45	99.7	749	420.12	1.4	>60%	>90%	Yes	1	Yes	No
3	C112	S718P	Yes	F	34	12	.41	97.6	613.8	662.4	3.29	0.3	>80%	No	2	No	Yes
4	C61	S718P	Yes	F	37	15	.3	83.45	594.2	1540.9	0.4	NA	NA	Yes	2	No	Yes
5	c81	T739A	Yes	F	67	3	.003	41.81	735	485	-	NA	NA	Yes	4	Yes	No
6	P122	T739A	No	F	56	4.6	.016	71.73	896.6	244.26	-	NA	NA	Yes	9	No	Yes
7	C120	T739A	Yes	F	58	6	.07	58.8	582.2	156.6	.4	NA	NA	Yes	8	Yes	No
8	c73	S718P, T739A	Yes	M	20	8	.25	78.96	778	630	.8	NA	NA	Yes	1	Yes	No
9	P20	FwdS719del	No	F	60	12	.28	23.54	901.1	382	1	0.05	>80%	Yes	3	Yes	No
10	c126	FwdS719del	Yes	F	25	18	1.03	54.71	1094	500	2.84	0.03	>60%	No	3	No	Yes
11	P3	FwdS719del	No	F	18	16.7	1.56	41.81	758.6	-	.6	>60%	>90%	Yes	2	Yes	No
12	P28	P720Q	No	F	39	8.5	.11	53.47	-	149	5.3	>80%	>60%	Yes	3	No	Yes
13	P22	P720Q	No	F	31	10.5	.26	120	743.2	1752	-	>50%	>90%	Yes	1	Yes	No
14	P25	P720Q	No	F	26	12	.31	128.3	448	352.58	4.5	0.5	>30%	Yes	1	No	Yes
15	P27	P720R	No	F	36	8.5	.12	81.2	471.4	892	-	NA	>80%	Yes	1	Yes	No
16	c150	P720R	Yes	F	37	14	.43	55	734	708	3.24	0.6	>60%	Yes	1	Yes	No
17	29	S718C	Yes	F	36	5	.06	78.69	1066	-	-	NA	NA	Yes	2	No	Yes
18	c117	P720_D721delinsR	Yes	F	38	9	.1	64.34	535	648.25	.1	0.15	>80%	Yes	8	No	Yes
19	C65	WT	Yes	F	50	5	.014	15.34	414.2	219.5	0.2	NA	NA	Yes	3	No	Yes
20	PM	WT	No	F	32	4	.02	88.96	767.9	570	2	NA	NA	Yes	2	Yes	No
21	c139	WT	Yes	F	39	4	.03	-	-	-	-	NA	NA	Yes	3	No	Yes
22 **	PK	WT	No	F	22	5	.04	47.64	616.3	795.5	1.24	NA	NA	No (tumor was not resected totally)	3	No	No
23	c135	WT	Yes	M	21	6	.046	51.23	994.6	-	3.3	NA	NA	Yes	1	Yes	No
24	C87	WT	Yes	F	47	10	.23	81.19	774.1	-	1	NA	NA	Yes	10	Yes	No
25*	P35	WT	No	M	60	25	.34	898	NA	NA	1.7	0	<1%	NA	4	NA (Nelson syndrome)	Yes (Nelson syndrome)
26	P2	WT	No	F	45	12	.36	45.37	777.2	601.9	1.2	0.5	>90%	Yes	3	Yes	No
27*	P26	WT	No	M	24	10	.37	971.3	NA	NA	.9	15%-20%	0	NA	2	NA	No
28	P32	WT	No	F	36	12	.46	45.77	529.8	172	7.44	0.2	>80%	Yes	2	Yes	No
29**	P24	WT	No	M	59	21	1	233.9	1216	-	.1	0	<1%	No	-	NA (death)	NA (death)
30	P82	WT	No	F	36	19	2.11	122.7	661.4	480.32	.4	0.2	>60%	Yes	1	Yes	No
31	P21	WT	No	F	55	27	5.17	84.79	393.4	928	17	0.1	<1%	Yes	-	NA (death)	NA (death)
32	P23	WT	No	M	53	38	7.28	26.87	261	-	.1	0.01	5-10%	Yes	-	ND	ND
33	c77	WT	Yes	F	42	33	12.4	137	546	-	14.47	0.5	>60%	NA (death)	-	NA (death)	NA (death)
34	P5	WT	No	F	46	40	22.69	272.8	435.4	56.8	2.5	>80%	<1%	Yes	-	ND	ND
35 ***	c144	WT	Yes	F	60	49	42.34	645.6	1690	3391.95	3.75	>80%	NA	NA	-	NA	ND
WT- “wild” type, ACTH – adrenocorticotropic hormone, TSS-transsphenoidal surgery, NA- not applicable, ND-no data (lost follow up).
*- Nelson syndrome developed before the transsphenoidal adenomectomy;
** - bilateral adrenalectomy after transsphenoidal adenomectomy;
*** - bilateral adrenalectomy just before transsphenoidal adenomectomy;
**** - discussed in 2.2. USP8 Mutation spectrum in patients with Cushing’s disease

## Sheet: Table S2
Clinical data	mutant-USP8	WT-USP8	P
Maximum adenoma size (among adenomas <10mm), Me [25%;75%], (min-max)	7[4.7;8.5], (3-9)	5[4;5.5], (4-6)	P=.18
Morning plasma ACTH <10 mm, pg/ml, Me [25%;75%], (min-max)	68.04[54.8;78.89], (41.81-81.2)	49.44[23.42;79.53], (15.34-88.96)	P=.37
Morning serum cortisol <10 mm, nmol/l, Me [25%;75%], (min-max)	735[535;896.6], (471.4-1066)	692.1[467.4-937.9], (414.2-994.6)	P=.93
24-h urine cortisol excretion <10 mm, nmol/l, Me [25%;75%], (min-max)	485[156.6;648.3], (149-892)	570[219.5;795.5], (219.5-795.5)	P=.83
24-h UFC − 24-hours urinary free cortisol; ACTH − adrenocorticotropic hormone

## Sheet: Table S3
baseMean	log2FoldChange	lfcSE	stat	pvalue	padj	ENSEMBLE	Symbol	Entrez	GENENAME
49.508	6.74755	1.46633	4.60165	4.19161e-06	0.00129514	ENSG00000165370	GPR101	83550	G protein-coupled receptor 101
16.1521	6.6089	1.10963	5.95595	2.58563e-09	2.32067e-06	ENSG00000177234	LINC01561	404216	long intergenic non-protein coding RNA 1561
15.5621	6.11923	1.06318	5.75559	8.63416e-09	7.0755e-06	ENSG00000274461	LINC02930	105378516	long intergenic non-protein coding RNA 2930
13.7935	6.04688	1.46949	4.11494	3.8728e-05	0.00626442	ENSG00000259370	LOC105370854	105370854	uncharacterized LOC105370854
7.30711	5.46432	1.2577	4.34469	1.39474e-05	0.00312953	ENSG00000142224	IL19	29949	interleukin 19
25.7418	5.43803	1.25487	4.33355	1.46722e-05	0.0032156	ENSG00000144644	GADL1	339896	glutamate decarboxylase like 1
155.584	5.40703	0.98882	5.46816	4.54719e-08	3.29637e-05	ENSG00000163630	SYNPR	132204	synaptoporin
16.7347	5.2589	1.18782	4.42736	9.53954e-06	0.00249724	ENSG00000187135	VSTM2B	342865	V-set and transmembrane domain containing 2B
10.2112	5.01172	1.13776	4.40492	1.05822e-05	0.00265938	ENSG00000243902	ELFN2	114794	extracellular leucine rich repeat and fibronectin type III domain containing 2
5.15683	4.97417	1.20909	4.114	3.88868e-05	0.00626442	ENSG00000112164	GLP1R	2740	glucagon like peptide 1 receptor
227.291	4.85195	0.74465	6.51575	7.23298e-11	6.81636e-08	ENSG00000158683	PKD1L1	168507	polycystin 1 like 1, transient receptor potential channel interacting
4.68357	4.83111	1.17711	4.10421	4.05696e-05	0.00631946	ENSG00000174332	GLIS1	148979	GLIS family zinc finger 1
14.1945	4.83105	1.17638	4.1067	4.01347e-05	0.00631946	ENSG00000186197	EDARADD	128178	EDAR associated death domain
116.243	4.82964	0.636035	7.59335	3.11737e-14	4.19687e-11	ENSG00000203805	PLPP4	196051	phospholipid phosphatase 4
75.1603	4.82586	0.851065	5.67038	1.42483e-08	1.11897e-05	ENSG00000075461	CACNG4	27092	calcium voltage-gated channel auxiliary subunit gamma 4
19.8352	4.79632	1.16167	4.12881	3.64644e-05	0.00608213	ENSG00000168830	HTR1E	3354	5-hydroxytryptamine receptor 1E
75.1108	4.76203	0.922666	5.16116	2.45422e-07	0.000144554	ENSG00000182667	NTM	50863	neurotrimin
8.06594	4.59666	1.0368	4.43351	9.27108e-06	0.00246114	ENSG00000230725	LOC284798	284798	uncharacterized LOC284798
36.7147	4.51143	0.933395	4.83335	1.34251e-06	0.000632592	ENSG00000187398	LUZP2	338645	leucine zipper protein 2
30.2857	4.38292	0.886132	4.94612	7.57075e-07	0.000385658	ENSG00000163395	IGFN1	91156	immunoglobulin like and fibronectin type III domain containing 1
221.353	4.36206	0.901916	4.83644	1.32186e-06	0.000632592	ENSG00000185742	C11orf87	399947	chromosome 11 open reading frame 87
113.773	4.35328	0.776864	5.60365	2.09879e-08	1.58232e-05	ENSG00000156234	CXCL13	10563	C-X-C motif chemokine ligand 13
96.045	4.34624	1.03869	4.18435	2.85981e-05	0.00513349	ENSG00000133454	MYO18B	84700	myosin XVIIIB
131.305	4.32463	0.90633	4.77159	1.82777e-06	0.000748908	ENSG00000104833	TUBB4A	10382	tubulin beta 4A class IVa
94.0287	4.29646	0.723067	5.942	2.81574e-09	2.41232e-06	ENSG00000134323	MYCN	4613	MYCN proto-oncogene, bHLH transcription factor
51.6133	4.2888	0.985601	4.35146	1.35236e-05	0.00310845	ENSG00000105642	KCNN1	3780	potassium calcium-activated channel subfamily N member 1
671.153	4.27401	1.0111	4.22707	2.36756e-05	0.00441819	ENSG00000104435	STMN2	11075	stathmin 2
115.356	4.21225	0.928927	4.53454	5.77304e-06	0.00160444	ENSG00000015592	STMN4	81551	stathmin 4
80.3345	4.108	0.880401	4.66606	3.07033e-06	0.00102814	ENSG00000120903	CHRNA2	1135	cholinergic receptor nicotinic alpha 2 subunit
148.06	3.86034	0.900244	4.2881	1.80205e-05	0.00365215	ENSG00000183186	C2CD4C	126567	C2 calcium dependent domain containing 4C
51.1802	3.8123	0.728935	5.22996	1.69542e-07	0.000110191	ENSG00000151789	ZNF385D	79750	zinc finger protein 385D
390.502	3.77722	0.910746	4.14739	3.36285e-05	0.00581495	ENSG00000058335	RASGRF1	5923	Ras protein specific guanine nucleotide releasing factor 1
81.3614	3.76317	0.72436	5.19516	2.0454e-07	0.000128506	ENSG00000229770	LOC105372971	105372971	uncharacterized LOC105372971
3737.74	3.68603	0.865873	4.257	2.07186e-05	0.00406776	ENSG00000100095	SEZ6L	23544	seizure related 6 homolog like
95.9945	3.63529	0.849583	4.27891	1.87808e-05	0.00376575	ENSG00000133107	TRPC4	7223	transient receptor potential cation channel subfamily C member 4
97.1941	3.62901	0.883058	4.10959	3.96363e-05	0.00631946	ENSG00000149575	SCN2B	6327	sodium voltage-gated channel beta subunit 2
21.2531	3.48855	0.747212	4.66875	3.03036e-06	0.00102814	ENSG00000224511	LINC00365	100874146	long intergenic non-protein coding RNA 365
896.818	3.46984	0.824438	4.20873	2.56806e-05	0.00469931	ENSG00000135919	SERPINE2	5270	serpin family E member 2
12.8501	3.41791	0.854049	4.00201	6.28073e-05	0.00896813	ENSG00000237512	UNC5B-AS1	728978	UNC5B antisense RNA 1
98.5911	3.3452	0.762746	4.38573	1.15598e-05	0.0027235	ENSG00000174348	PODN	127435	podocan
29.711	3.31523	0.812289	4.08135	4.47754e-05	0.0068612	ENSG00000240086	LOC102724019	102724019	uncharacterized LOC102724019
510.958	3.25074	0.466541	6.96774	3.22069e-12	3.37242e-09	ENSG00000154783	FGD5	152273	FYVE, RhoGEF and PH domain containing 5
17.587	3.20963	0.687535	4.66831	3.03695e-06	0.00102814	ENSG00000160161	CILP2	148113	cartilage intermediate layer protein 2
2397.7	3.12514	0.619678	5.04318	4.5787e-07	0.000251883	ENSG00000090975	PITPNM2	57605	phosphatidylinositol transfer protein membrane associated 2
2055.26	3.11934	0.702745	4.4388	9.04628e-06	0.00243577	ENSG00000120049	KCNIP2	30819	potassium voltage-gated channel interacting protein 2
842.979	2.9941	0.680546	4.39956	1.08472e-05	0.00268316	ENSG00000124491	F13A1	2162	coagulation factor XIII A chain
421.12	2.98222	0.687702	4.33651	1.44764e-05	0.00321	ENSG00000184985	SORCS2	57537	sortilin related VPS10 domain containing receptor 2
237.751	2.95417	0.708756	4.1681	3.07149e-05	0.00546146	ENSG00000148357	HMCN2	256158	hemicentin 2
186.774	2.81173	0.588875	4.77475	1.79929e-06	0.000748908	ENSG00000171522	PTGER4	5734	prostaglandin E receptor 4
419.544	2.70959	0.578697	4.68222	2.83778e-06	0.00102814	ENSG00000141837	CACNA1A	773	calcium voltage-gated channel subunit alpha1 A
53.6407	2.69239	0.534299	5.0391	4.67736e-07	0.000251883	ENSG00000077522	ACTN2	88	actinin alpha 2
28.1777	2.68279	0.61083	4.39204	1.12292e-05	0.00268316	ENSG00000168676	KCTD19	146212	potassium channel tetramerization domain containing 19
593.531	2.62073	0.593304	4.41718	9.99948e-06	0.00258117	ENSG00000187902	SHISA7	729956	shisa family member 7
597.017	2.60312	0.567834	4.5843	4.55511e-06	0.00138475	ENSG00000162804	SNED1	25992	sushi, nidogen and EGF like domains 1
340.736	2.60201	0.564741	4.60745	4.0764e-06	0.00129514	ENSG00000219438	TAFA5	25817	TAFA chemokine like family member 5
59.6022	2.5534	0.581126	4.39389	1.11341e-05	0.00268316	ENSG00000128011	LRFN1	57622	leucine rich repeat and fibronectin type III domain containing 1
136.623	2.54706	0.561772	4.53397	5.78851e-06	0.00160444	ENSG00000065361	ERBB3	2065	erbb receptor tyrosine kinase 3
57.146	2.53992	0.541408	4.69133	2.71437e-06	0.00100449	ENSG00000116852	KIF21B	23046	kinesin family member 21B
341.537	2.52286	0.554295	4.55148	5.32703e-06	0.00153884	ENSG00000141639	MAPK4	5596	mitogen-activated protein kinase 4
72.726	2.5025	0.604828	4.13754	3.51044e-05	0.0059884	ENSG00000117400	MPL	4352	MPL proto-oncogene, thrombopoietin receptor
32.2148	2.45558	0.548184	4.47948	7.48247e-06	0.00204391	ENSG00000255545	B3GAT1-DT	283177	B3GAT1 divergent transcript
75.6697	2.44379	0.590789	4.13648	3.5267e-05	0.0059884	ENSG00000230006	ANKRD36BP2	645784	ankyrin repeat domain 36B pseudogene 2
57.3324	2.30513	0.534873	4.30967	1.635e-05	0.00342406	ENSG00000151224	MAT1A	4143	methionine adenosyltransferase 1A
352.129	2.25479	0.560959	4.01953	5.83142e-05	0.00845466	ENSG00000101203	COL20A1	57642	collagen type XX alpha 1 chain
212.613	2.24569	0.508731	4.41429	1.01341e-05	0.00258117	ENSG00000148219	ASTN2	23245	astrotactin 2
58.0583	2.17363	0.505722	4.29807	1.72291e-05	0.00355142	ENSG00000151948	GLT1D1	144423	glycosyltransferase 1 domain containing 1
1970.82	2.08183	0.505178	4.12099	3.77245e-05	0.00623712	ENSG00000178038	ALS2CL	259173	ALS2 C-terminal like
410.199	2.06247	0.476818	4.32549	1.52194e-05	0.00325972	ENSG00000187944	C2orf66	401027	chromosome 2 open reading frame 66
2001.58	1.93712	0.373668	5.18406	2.17106e-07	0.000132001	ENSG00000135472	FAIM2	23017	Fas apoptotic inhibitory molecule 2
1056.32	1.85816	0.392003	4.74016	2.13549e-06	0.000838537	ENSG00000184925	LCN12	286256	lipocalin 12
71.7735	1.67552	0.392535	4.26847	1.96815e-05	0.0039048	ENSG00000132837	DMGDH	29958	dimethylglycine dehydrogenase
47.418	1.6439	0.31348	5.24403	1.57109e-07	0.000105757	ENSG00000163354	DCST2	127579	DC-STAMP domain containing 2
83.7224	1.60193	0.398215	4.02278	5.75152e-05	0.00840347	ENSG00000185774	KCNIP4	80333	potassium voltage-gated channel interacting protein 4
168.894	1.58679	0.387586	4.09405	4.23904e-05	0.00654896	ENSG00000119227	PIGZ	80235	phosphatidylinositol glycan anchor biosynthesis class Z
124.919	1.40309	0.332297	4.22241	2.41708e-05	0.00446639	ENSG00000100065	CARD10	29775	caspase recruitment domain family member 10
269.623	1.37311	0.333634	4.11561	3.86156e-05	0.00626442	ENSG00000197580	BCO2	83875	beta-carotene oxygenase 2
98.2926	1.34823	0.280293	4.81005	1.50891e-06	0.000661034	ENSG00000145014	TMEM44	93109	transmembrane protein 44
671.146	1.30698	0.31216	4.18687	2.82822e-05	0.0051256	ENSG00000277363	SRCIN1	80725	SRC kinase signaling inhibitor 1
134.981	1.02412	0.248017	4.12925	3.63943e-05	0.00608213	ENSG00000162433	AK4	205	adenylate kinase 4
1012	1.00148	0.232026	4.31623	1.58716e-05	0.00336122	ENSG00000101489	CELF4	56853	CUGBP Elav-like family member 4
50.7428	-1.0003	0.240133	-4.16563	3.10496e-05	0.00546938	ENSG00000241015	TPM3P9	147804	tropomyosin 3 pseudogene 9
477.484	-1.75228	0.434486	-4.03299	5.50727e-05	0.00810946	ENSG00000184678	H2BC21	8349	H2B clustered histone 21
488.231	-1.8568	0.395513	-4.69466	2.67045e-06	0.00100449	ENSG00000143001	TMEM61	199964	transmembrane protein 61
126.22	-2.02368	0.47798	-4.23382	2.29756e-05	0.00433045	ENSG00000173905	GOLIM4	27333	golgi integral membrane protein 4
455.484	-2.75112	0.588105	-4.67794	2.89769e-06	0.00102814	ENSG00000065911	MTHFD2	10797	methylenetetrahydrofolate dehydrogenase (NADP+ dependent) 2, methenyltetrahydrofolate cyclohydrolase
777.948	-2.81146	0.604907	-4.64775	3.35576e-06	0.00109051	ENSG00000091136	LAMB1	3912	laminin subunit beta 1
794.049	-2.84897	0.607321	-4.69105	2.71801e-06	0.00100449	ENSG00000198805	PNP	4860	purine nucleoside phosphorylase
2344.43	-2.86596	0.709601	-4.03884	5.37163e-05	0.00797201	ENSG00000117519	CNN3	1266	calponin 3
148.882	-3.47069	0.871372	-3.98302	6.80449e-05	0.00957097	ENSG00000211897	IGHG3	3502	immunoglobulin heavy constant gamma 3 (G3m marker)
93.6983	-3.56506	0.811771	-4.39171	1.12463e-05	0.00268316	ENSG00000138615	CILP	8483	cartilage intermediate layer protein
89.5079	-3.66602	0.883074	-4.15143	3.304e-05	0.00576608	ENSG00000109743	BST1	683	bone marrow stromal cell antigen 1
53.5333	-3.71917	0.688131	-5.40475	6.48999e-08	4.53049e-05	ENSG00000225968	ELFN1	392617	extracellular leucine rich repeat and fibronectin type III domain containing 1
171.864	-3.75749	0.915359	-4.10494	4.04425e-05	0.00631946	ENSG00000171476	HOPX	84525	HOP homeobox
260.063	-3.77654	0.809814	-4.66346	3.10931e-06	0.00102814	ENSG00000174171	LOC105370792	105370792	uncharacterized LOC105370792
122.779	-4.14609	0.974674	-4.25382	2.10151e-05	0.00407519	ENSG00000171819	ANGPTL7	10218	angiopoietin like 7
38.9938	-4.15787	1.02687	-4.04906	5.14245e-05	0.00769246	ENSG00000146469	VIP	7432	vasoactive intestinal peptide
8.36753	-4.32893	1.01866	-4.24961	2.14143e-05	0.00407694	ENSG00000134548	SPX	80763	spexin hormone
6419.52	-4.43984	0.883358	-5.02609	5.00575e-07	0.000262079	ENSG00000110092	CCND1	595	cyclin D1
7.49784	-4.72359	1.09077	-4.3305	1.48772e-05	0.00322304	ENSG00000250331	LINC01340	102546227	long intergenic non-protein coding RNA 1340
95.7516	-4.82591	0.953257	-5.06255	4.1369e-07	0.00023628	ENSG00000176358	TAC4	255061	tachykinin precursor 4
46.4427	-4.99225	1.16188	-4.29671	1.7335e-05	0.00355142	ENSG00000177752	YIPF7	285525	Yip1 domain family member 7
33.5413	-5.2399	1.29226	-4.05482	5.01719e-05	0.00756512	ENSG00000139304	PTPRQ	374462	protein tyrosine phosphatase receptor type Q
68.145	-5.26299	1.2111	-4.34564	1.38873e-05	0.00312953	ENSG00000250634	LINC01182	101929071	long intergenic non-protein coding RNA 1182
12.4386	-5.35488	1.33935	-3.99812	6.3847e-05	0.00904803	ENSG00000170396	ZNF804A	91752	zinc finger protein 804A
113.07	-5.36251	1.26118	-4.25198	2.11889e-05	0.00407519	ENSG00000183067	IGSF5	150084	immunoglobulin superfamily member 5
15.6133	-5.40015	1.09398	-4.93622	7.96495e-07	0.000395062	ENSG00000122548	KIAA0087	9808	KIAA0087 lncRNA
48.9725	-5.6762	1.19573	-4.74705	2.06404e-06	0.000827724	ENSG00000150361	KLHL1	57626	kelch like family member 1
167.407	-5.81539	1.27708	-4.55366	5.27198e-06	0.00153884	ENSG00000147655	RSPO2	340419	R-spondin 2
23.0183	-6.00655	1.31684	-4.56133	5.08298e-06	0.0015207	ENSG00000169836	TACR3	6870	tachykinin receptor 3
111.84	-6.05592	1.33125	-4.54906	5.38855e-06	0.00153884	ENSG00000187021	PNLIPRP1	5407	pancreatic lipase related protein 1
18.2932	-6.11086	1.32714	-4.60452	4.13415e-06	0.00129514	ENSG00000225539	LINC01821	101927406	long intergenic non-protein coding RNA 1821
300.061	-6.14509	1.40367	-4.37787	1.19844e-05	0.00278866	ENSG00000186340	THBS2	7058	thrombospondin 2
114.158	-6.34931	1.31795	-4.81755	1.45331e-06	0.000661034	ENSG00000104332	SFRP1	6422	secreted frizzled related protein 1
222.222	-6.66444	1.6601	-4.01449	5.95737e-05	0.00857134	ENSG00000277749	LOC124903525	124903525	uncharacterized LOC124903525
27.3916	-7.75464	1.61145	-4.81221	1.49267e-06	0.000661034	ENSG00000121871	SLITRK3	22865	SLIT and NTRK like family member 3
3.86755	-20.9813	3.05521	-6.86737	6.53981e-12	6.48749e-09	ENSG00000258436	RNASE12	493901	ribonuclease A family member 12 (inactive)
8.89336	-21.5461	3.05173	-7.06027	1.6618e-12	1.84244e-09	ENSG00000165246	NLGN4Y	22829	neuroligin 4 Y-linked
7.59002	-21.9128	3.0522	-7.17936	7.00397e-13	8.25067e-10	ENSG00000270323	LOC100419713	100419713	MIA SH3 domain ER export factor 2 pseudogene
9.40404	-22.2132	2.87696	-7.72107	1.1536e-14	1.81193e-11	ENSG00000196228	SULT1C3	442038	sulfotransferase family 1C member 3
11.5767	-22.4105	3.05111	-7.34503	2.05718e-13	2.58492e-10	ENSG00000255323	LINC01495	102723378	long intergenic non-protein coding RNA 1495
23.8434	-23.5106	3.05004	-7.70828	1.27521e-14	1.84886e-11	ENSG00000198692	EIF1AY	9086	eukaryotic translation initiation factor 1A Y-linked
24.8213	-23.5617	3.05	-7.72516	1.11715e-14	1.81193e-11	ENSG00000131002	TXLNGY	246126	taxilin gamma pseudogene, Y-linked
25.9934	-23.6246	3.04996	-7.74587	9.49302e-15	1.78924e-11	ENSG00000138675	FGF5	2250	fibroblast growth factor 5
26.4501	-23.6543	3.04994	-7.75568	8.78744e-15	1.78924e-11	ENSG00000071203	MS4A12	54860	membrane spanning 4-domains A12
27.8301	-23.727	3.04989	-7.77961	7.27507e-15	1.71401e-11	ENSG00000183878	UTY	7404	ubiquitously transcribed tetratricopeptide repeat containing, Y-linked
40.7101	-23.7319	3.04962	-7.78192	7.14339e-15	1.71401e-11	ENSG00000167360	OR51Q1	390061	olfactory receptor family 51 subfamily Q member 1
64.1702	-24.8928	3.0494	-8.16317	3.26352e-16	1.02518e-12	ENSG00000255393	OOSP4B	107987155	oocyte secreted protein family member 4B
66.2699	-24.9371	3.04939	-8.17773	2.89252e-16	1.02518e-12	ENSG00000114374	USP9Y	8287	ubiquitin specific peptidase 9 Y-linked
69.7668	-24.9857	3.04937	-8.1937	2.53308e-16	1.02518e-12	ENSG00000067048	DDX3Y	8653	DEAD-box helicase 3 Y-linked
89.7002	-25.2314	3.0493	-8.27449	1.29001e-16	8.10473e-13	ENSG00000149507	OOSP2	219990	oocyte secreted protein 2
94.7602	-25.3254	3.04928	-8.30538	9.95043e-17	8.10473e-13	ENSG00000184698	OR51M1	390059	olfactory receptor family 51 subfamily M member 1
111.704	-25.6636	3.04924	-8.41636	3.88353e-17	7.31968e-13	ENSG00000012817	KDM5D	8284	lysine demethylase 5D

## Sheet: Table S4
Protein position	Codon	Allele	Position GRCh38.p14 chr 15	rs ID	N of patients
S718P	TCC>CCC	T>C	50.490.443	rs 672601307, pathogenic	4
FwdS719del	TCC	TCC>del	50.490.446-50.490.448	rs 672601306, pathogenic	3
P720Q	CCA>CAA	C>A	50.490.450	-	3
T739A	ACA>GCA	A>G	50.490.506	rs 11638390	3
P720R	CCA>CGA	С>G	50.490.450	rs 672601311, pathogenic	2
S718C	TCC>TGC	C>G	50.490.444	rs 672601308, pathogenic	1
S718P + T739A	TCC>CCC, ACA>GCA	T>C, A>G	50.490.443, 50.490.506	rs 672601307, pathogenic; rs11638390	1
P720-D721delinsR	CCAGAT>CGT	deletion-insertion	50.490.450-50.490.455	-	1
